# Supplementary material for: Cytotoxic Properties of Polyurethane Foams for Biomedical Applications as a Function of Isocyanate Index
Source: Polymers (Basel). 2023 Jun 20;15(12):2754. doi: 10.3390/polym15122754 (PMC10301959; doi:10.3390/polym15122754)
Supplement: Supplementary file 1 [file polymers-15-02754-s001.zip]

Archive with 1 entries (1 files):
- polymers-2381911-supplementary.pdf
